# Supplementary material for: Flexible solar cells based on foldable silicon wafers with blunted edges
Source: Nature. 2023 May 24;617(7962):717–23. doi: 10.1038/s41586-023-05921-z (PMC10208971; doi:10.1038/s41586-023-05921-z)
Supplement: Supplementary file 3 — This zipped folder contains Certificate Reports 1–3 and Vibrational Test Report. Descriptions of the four reports are also provided. [file 41586_2023_5921_MOESM3_ESM.zip]

Archive with 9 entries (8 files):
- Supplementary Reports/
- __MACOSX/._Supplementary Reports
- Supplementary Reports/Vibration test TUV.pdf
- __MACOSX/Supplementary Reports/._Vibration test TUV.pdf
- Supplementary Reports/Supplementary Report descriptions.docx
- __MACOSX/Supplementary Reports/._Supplementary Report descriptions.docx
- Supplementary Reports/Certificate report 3.pdf
- Supplementary Reports/Certificate report 2.pdf
- Supplementary Reports/Certificate report 1.pdf
